# Supplementary material for: Dynamics of the Lipidome in a Colon Simulator
Source: Metabolites. 2023 Feb 27;13(3):355. doi: 10.3390/metabo13030355 (PMC10051596; doi:10.3390/metabo13030355)
Supplement: Supplementary file 1 [file metabolites-13-00355-s001.zip]

Archive with 3 entries (2 files):
- Supplementaryfiles/
- Supplementaryfiles/Supplementary tables.xlsx
- Supplementaryfiles/Supplementaryfigures.pdf
