# Supplementary material for: Dynamics of the Lipidome in a Colon Simulator
Source: Metabolites. 2023 Feb 27;13(3):355. doi: 10.3390/metabo13030355 (PMC10051596; doi:10.3390/metabo13030355)
Supplement: Supplementary file 1 [file metabolites-13-00355-s001.zip › Supplementaryfiles/Supplementary tables.xlsx]

## Sheet: S1 ECC compound details
Compound name	Abbreviation	Product code	Supplier	Type	Mode	Q1	Q3	Dwell time	EP	CE	CXP	RT	Delta RT	Q1 resolution	Q3 resolution	Q0
2-Arachidonoyl glycerol	2-AG	A8973-5MG	Sigma	Quantifier	Positive	379.3	287.3	10	10	21	15	4	30	Unit	Unit	0
				Qualifier	Positive	379.3	203.2	10	10	21	15	4.01	30	Unit	Unit	0
2-Arachidonoyl glycerol d5	2-AG d5		Sigma	Quantifier	Positive	384.3	287.3	50	10	21	15	4	30	Unit	Unit	0
2-Arachidonic glycerol ether/Noladin ether	2-AGe	SML0473-5MG	Sigma	Quantifier	Positive	365.4	273.2	100	10	20	15	4.29	30	Unit	Unit	10
6-hydroxy-Cannabidiol	6-OH-CBD	C-045-1ML	Cerillant	Quantifier	Negative
7-COOH-Cannabidiol	7-COOH CBD	C-181-1ML	Cerillant	Quantifier	Negative
7-COOH-Cannabidiol-d3	7-COOH-CBD d3	C-224-1ML	Cerillant	Quantifier	Negative
7-hydroxy-Cannabidiol	7-OH-CBD	C-180-1ML	Cerillant	Quantifier	Negative
7-hydroxy-Cannabidiol-d3	7-OH-CBD d3	C-2243-1ML	Cerillant	Quantifier	Negative
Arachidonic acid	AA	A3611-100MG	Sigma-Aldrich	Quantifier	Negative
Arachidonic acid d8	AA d8		Cayman Chemical Company	Quantifier	Negative
Arachidonoyl ethanolamide	AEA	P0359-10MG	Sigma	Quantifier	Positive	348.3	62.1	10	10	32	15	3.86	30	Unit	Unit	40
Arachidonoyl ethanolamide d8	AEA d8	9000552	Cayman Chemical Company	Quantifier	Positive	355.6	62.1	10	10	30	15	3.84	30	Unit	Unit	40
Alpha-linolenoyl ethanolamide	aLEA	90215	Cayman Chemical Company	Quantifier	Positive	322.4	62.1	50	10	18	15	3.46	30	Unit	Unit	30
Alpha-linolenoyl ethanolamide-d4	aLEA-d4	9001841	Cayman Chemical Company	Quantifier	Positive	326.4	66	10	10	25	15	3.46	30	Unit	Unit	30
Cannabidiol	CBD	C-045	Cerillant
Cannabidiol d3	CBD d3	C-084-1ML	Cerillant
Docosatetraenoyl ethanolamide	DEA	90385	Cayman Chemical Company	Quantifier	Positive	376.3	62.1	10	10	22	15	4.36	30	Unit	Unit	60
Gamma-linolenoyl ethanolamide	gLEA	9001747	Cayman Chemical Company	Quantifier	Positive	322.3	62.1	50	10	19	15	3.57	30	Unit	Unit	-10
				Qualifier	Positive	322.3	261.3	20	10	19	15	3.57	30	Unit	Unit	-10
N-arachidonoyl dopamine	NADA	A8848	Sigma-Aldrich	Quantifier	Positive	440.3	137.1	100	10	30	15	3.92	30	Unit	Unit	70
N-arachidonoyl dopamine d8	NADA d8	10007431	Cayman Chemical Company	Quantifier	Positive	448.4	137.1	10	10	30	15	3.91	30	Unit	Unit	70
N-arachidonoyl-L-serine	NALS	10005455	Cayman
N-arachidonoyl-L-serine d8	NALS d8	10007428	Cayman
N-arachidonoyl taurine	NAT	10005537	Cayman Chemical Company
Oleoyl ethanolamide	OEA	O0383-25MG	Sigma	Quantifier	Positive	326.3	62.1	10	10	20	15	4.49	30	Unit	Unit	40
Oleoyl ethanolamide -d4	OEA d4		Cayman Chemical Company	Quantifier	Positive	330.6	66	25	10	20	15	4.48	30	Unit	Unit	40
Palmitoyl ethanolamide	PEA	PO359	Sigma	Quantifier	Positive	300.4	62.1	35	10	19	15	4.42	30	Unit	Unit	40
				Qualifier	Positive	300.4	283.1	35	10	19	15	4.42	30	Unit	Unit	40
Stearoyl ethanolamide	SEA	S8439-5MG	Sigma	Quantifier	Positive	328.4	311.4	85	10	23	15	5.09	30	Unit	Unit	60
Stearoyl ethanolamide-d3	SEA d3	14726	Cayman Chemical Company	Quantifier	Positive	331.1	62	25	10	41	15	5.07	30	Unit	Unit	60
THC-COOH	THC-COOH	T-006	Cerillant	Quantifier
THC-COOH-d9	THC-COOH d9	T-007	Cerillant	Quantifier

## Sheet: S2 ECC LC gradient
Time	%B
0	60
0.3	60
5.3	100
7.8	100
7.9	60
11	60

## Sheet: S3 MS parameters
Parameter	setting
gas1	40 psi
gas2	70 psi
curtain gas	40 psi
CAD gas	10
Temperature	400 C
Spray voltage	1500 V
Settling time	15 ms
Pause time	5.007 ms

## Sheet: S4 Lipids chaning in vessels
feature	metadata	value	coef	pval	qval
CE.fragment	Vessels	V4	-1.38476	0.00145846	0.0455179
CE.fragment	Vessels	V3	-0.977734	0.0202456	0.171932
Cer.d18.1.20.0.	Vessels	V3	1.37043	0.00206131	0.0467758
Cer.d18.1.20.0.	Vessels	V4	1.22494	0.00531749	0.078433
Cer.d18.1.24.1.	Vessels	V4	-1.07935	0.0026499	0.0521147
Cer.d18.1.24.1.	Vessels	V2	-0.957812	0.0069439	0.0910422
Cer.d18.1.24.1.	Vessels	V3	-0.859377	0.0145262	0.142841
Cer.d18.1.24.1..1	Vessels	V4	-1.17963	0.00923329	0.106817
Cer.d18.1.24.1..1	Vessels	V3	-0.969342	0.0300352	0.191228
DG.18.1.18.1..	Vessels	V4	-0.660098	0.0264262	0.181296
DG.34.2.	Vessels	V4	-1.36675	0.00154963	0.0455179
DG.34.2.	Vessels	V2	-0.843474	0.0419731	0.24519
LacCer.d18.1.16.0.	Vessels	V4	-1.33128	0.00143955	0.0455179
LacCer.d18.1.18.0.	Vessels	V4	-1.24588	0.0174692	0.159142
LPE..16.0.	Vessels	V4	1.90285	0.00202456	0.0467758
LPE..16.0.	Vessels	V3	1.88611	0.0021943	0.0479496
LPE..20.0.	Vessels	V4	-1.2945	0.0189607	0.164512
LysoPE.18.1.	Vessels	V3	1.01883	0.013461	0.13461
LysoPE.18.1.	Vessels	V2	0.838503	0.0394103	0.237266
PC..35.3.	Vessels	V4	-1.1689	0.0219192	0.178773
PC..35.3.	Vessels	V2	-1.13949	0.0252336	0.181296
PC..35.3.	Vessels	V3	-1.08525	0.0325447	0.20212
PC.16.0.16.0.	Vessels	V4	-1.94858	5.68745e-05	0.00588669
PC.16.0.16.0.	Vessels	V3	-1.12817	0.0124762	0.126913
PC.16.0.18.1..PC.34.1.	Vessels	V3	-1.83741	0.000101992	0.00601752
PC.16.0.18.1..PC.34.1.	Vessels	V4	-1.77838	0.000155462	0.00833844
PC.16.0.18.1..PC.34.1.	Vessels	V2	-0.895597	0.0410468	0.242176
PC.31.0.OH....	Vessels	V4	-1.45859	0.0261723	0.181296
PC.33.0.	Vessels	V3	-0.787788	0.00465799	0.0742761
PC.33.0.	Vessels	V4	-0.652221	0.0172808	0.159142
PC.34.2.	Vessels	V4	-2.1317	4.21177e-05	0.00588669
PC.34.2.	Vessels	V3	-2.05582	6.98421e-05	0.00588669
PC.34.2.	Vessels	V2	-1.09175	0.0229525	0.181296
PC.35.1.	Vessels	V4	-1.4893	3.10759e-05	0.00588669
PC.35.1.	Vessels	V3	-0.683434	0.0364074	0.221447
PC.36.2.	Vessels	V3	-1.87959	0.00164797	0.0455179
PC.36.2.	Vessels	V4	-1.37759	0.0175326	0.159142
PC.36.4.	Vessels	V4	-1.85262	0.00040237	0.016957
PC.36.4.	Vessels	V3	-1.50973	0.00307576	0.0533735
PC.36.4..1	Vessels	V4	-1.68238	0.00201975	0.0467758
PC.36.4..1	Vessels	V3	-1.37356	0.0101184	0.110553
PC.O.34.3..NH4.adduct.SM.d38.1.	Vessels	V3	-1.39571	0.00292943	0.0533735
PC.O.34.3..NH4.adduct.SM.d38.1.	Vessels	V4	-1.21348	0.00874084	0.103142
PE.16.0.18.2..PE.34.2.	Vessels	V4	-1.42692	0.0155977	0.14843
PE.18.0.18.1.	Vessels	V4	-1.52925	0.0030129	0.0533735
PE.18.0.18.1.	Vessels	V3	-1.43013	0.00521769	0.078433
PE.18.0.20.4..PE.38.4.	Vessels	V4	-1.43299	0.00231551	0.0487911
PE.18.0.20.4..PE.38.4.	Vessels	V2	-1.02189	0.0252766	0.181296
PE.18.0.20.4..PE.38.4.	Vessels	V3	-0.929395	0.0407568	0.242176
PE.18.1e.22.6.	Vessels	V4	-1.55446	0.00246716	0.0501939
PE.18.1e.22.6.	Vessels	V3	-1.12742	0.0239581	0.181296
PG..40.6....18.2.22.4.	Vessels	V4	-0.676459	0.0281161	0.184317
SM.d18.1.16.0.	Vessels	V4	-1.47218	9.32269e-05	0.00601752
SM.d18.1.16.0.	Vessels	V3	-0.937341	0.0083746	0.100837
SM.d18.1.24.0..SM.d42.1.	Vessels	V4	-1.4996	0.0118363	0.124704
SM.d40.1.	Vessels	V4	-1.24585	0.0179047	0.160057
SM.d42.2.	Vessels	V4	-1.3855	0.00145458	0.0455179
SM.d42.2.	Vessels	V3	-0.976708	0.0203987	0.171932
TG.16.0.18.0.18.1.	Vessels	V4	-1.07012	0.00190715	0.0467758
TG.16.0.18.0.18.1.	Vessels	V3	-0.815944	0.0151562	0.146593
TG.18.0.18.0.18.0.	Vessels	V4	-1.57237	0.0262549	0.181296
TG.18.1.18.1.16.0.	Vessels	V4	-0.827007	0.0279569	0.184317
TG.50.0.	Vessels	V4	-0.83953	0.0262477	0.181296
TG.50.1.	Vessels	V4	-0.956012	0.0304668	0.191228
TG.51.1.	Vessels	V3	-1.17576	0.0237554	0.181296
TG.51.1.	Vessels	V4	-1.14477	0.0274403	0.183975
TG.51.2..1	Vessels	V4	-1.54914	0.00341138	0.0575061
TG.51.2..1	Vessels	V3	-1.4612	0.00546745	0.078678
TG.52.0.	Vessels	V4	-1.01555	0.0100798	0.110553
TG.52.0.	Vessels	V3	-0.868784	0.0259907	0.181296
TG.52.2.	Vessels	V4	-0.881127	0.0259057	0.181296

## Sheet: S5 Lipids chaning with time
feature	value	coef	N	pval	qval
Cer.d18.1.24.1..1	Time	0.33953	44	0.0339607	0.208717
DG..36.3.	Time	-0.582649	44	6.89238e-05	0.00588669
DG.18.1.18.1..	Time	-0.279323	44	0.00970541	0.110119
DG.36.3.	Time	-0.436719	44	0.00169728	0.0455179
DG.36.4.	Time	-0.700102	44	0.000274267	0.0124475
LacCer.d18.1.16.0.	Time	0.517594	44	0.000635723	0.0250051
LysoPE.18.1.	Time	-0.654897	44	4.02542e-05	0.00588669
PC.35.1.	Time	-0.335812	44	0.00514293	0.078433
PC.35.3.	Time	0.382058	44	0.0269914	0.183045
PC.36.4.	Time	0.544524	44	0.00294717	0.0533735
PE.16.0.18.1.	Time	0.361325	44	0.0249338	0.181296
PE.18.1e.22.6.	Time	0.487182	44	0.00736095	0.0944122
TG..56.3....TG...18.0.20.3.18.0.	Time	-0.852146	44	9.07719e-05	0.00601752
TG.16.0.18.2.18.2.	Time	-0.49174	44	0.00677258	0.0908141
TG.18.1.18.1.18.1.	Time	-0.544453	44	0.00435007	0.0712928
TG.18.1.18.2.18.2..TG.54.5.	Time	-0.579327	44	0.00755197	0.0948013
TG.18.2.18.1.18.1.	Time	-0.524693	44	0.00586879	0.0824425
TG.18.2.18.2.18.2..or.TG.18.3.18.2.18.1..TG.54.6.	Time	-0.754747	44	0.00168507	0.0455179
TG.52.4.	Time	-0.38824	44	0.0302595	0.191228
TG.54.3.	Time	-0.489351	44	0.012302	0.126913
TG.54.4.	Time	-0.488366	44	0.0110789	0.118847
TG.54.5.	Time	-0.548371	44	0.00777474	0.0955645
TG.54.6.	Time	-0.611276	44	0.00614354	0.0842951
TG.54.7.	Time	-0.650617	44	0.0183156	0.161286
TG.56.2.	Time	-0.76985	44	0.000178732	0.00878768
TG.56.3.	Time	-1.12434	44	3.28266e-05	0.00588669

## Sheet: S6 ECC changing in vessels
feature	metadata	value	coef	N	pval	qval
AEA	Vessels	V4	-2.17021	44	0.00029338	0.00366725
AEA	Vessels	V2	-1.15968	44	0.0396566	0.116637
aLEA.1	Vessels	V4	2.1324	44	0.000132571	0.00220951
aLEA.1	Vessels	V3	1.7984	44	0.000942535	0.0067324
DEA	Vessels	V4	-0.927725	44	0.00109245	0.00682779
DEA	Vessels	V2	-0.829106	44	0.00310153	0.0172307
DEA	Vessels	V3	-0.577105	44	0.0340554	0.106423
OEA	Vessels	V4	1.1996	44	9.42637e-05	0.00220951
OEA	Vessels	V3	1.06649	44	0.000401703	0.00401703
PEA.1	Vessels	V4	0.888842	44	0.0106147	0.0482488
PEA.1	Vessels	V3	0.788076	44	0.0222711	0.0795398
SEA	Vessels	V4	-0.761704	44	0.0221488	0.0795398
